# Supplementary material for: The Effects of Artificial Diets Containing Free Amino Acids Versus Intact Proteins on Biomarkers of Nutrition and Deformed Wing Virus Levels in the Honey Bee
Source: Insects. 2025 Apr 2;16(4):375. doi: 10.3390/insects16040375 (PMC12027968; doi:10.3390/insects16040375)
Supplement: Supplementary file 1 [file insects-16-00375-s001.zip]

Archive with 1 entries (1 files):
- insects-3507688-supplementary.pdf
